# Supplementary material for: Non-Vaccine Serotype Replacement and Subdominant Persistence of Vaccine Types in Nepalese Infants Following PCV10 Introduction
Source: Vaccines (Basel). 2026 Jan 8;14(1):73. doi: 10.3390/vaccines14010073 (PMC12846638; doi:10.3390/vaccines14010073)
Supplement: Supplementary file 1 [file vaccines-14-00073-s001.zip]

Archive with 1 entries (1 files):
- vaccines-4066861-supplementary.pdf
